# Supplementary material for: Elimination of bacterial DNA during RNA isolation from sputum: Bashing bead vortexing is preferable over prolonged DNase treatment
Source: PLoS One. 2019 Mar 28;14(3):e0214609. doi: 10.1371/journal.pone.0214609 (PMC6438495; doi:10.1371/journal.pone.0214609)
Supplement: S1 File — (XLSX) [file pone.0214609.s003.xlsx]

## Sheet: Fig. 1
Cycle treshold (Ct) values
bp	75		121		225		406
	1 h	24 h	1 h	24 h	1 h	24 h	1 h	24 h
sample 1	19.04	29.28	18.83	31.41	19.01	31.18	23.78	30.38
sample 2	19.02	28.3	19.15	30.28	19.17	31.21	24.04	29.64
sample 3	19.4	27.41	19.88	33.22	20.14	31.42	25.44	29.17
sample 4	19.57	26.85	19.6	31.52	20.04	32.58	25.22	28.73
sample 5	20.02	24	19.58	31.24	20.6	31.7	25.6	30.05
sample 6	19.83	27.94	20.6	30.98	20.64	31.55	25.58	30.26

## Sheet: Fig. 3
Cycle treshold (Ct) values
	DNase treatment				Bashing beads + gDNA column
bp	75	121	225	406	75	121	225	406
sample 1	19.83	21.58	21.76	27.16	18.35	18.02	18.57	18.24
sample 2	20	21.3	21.64	27.08	18.1	17.86	18.54	18.34
sample 3	21.06	23.25	24.54	31.85	17.78	17.65	19.29	19.1
sample 4	20.85	23.5	24.53	31.51	17.77	18.04	19.15	19.1
sample 5	25.66	30.61	33.02	34.28	18.97	19	19.45	19.64
sample 6	26.45	29.92	32.84	36.7	18.56	18.89	20.37	20.57

## Sheet: Fig. S2
Cycle treshold (Ct) values
	Total RNA				Long RNA >200 bp
bp	75	121	225	406	75	121	225	406
sample 3	17.71	17.69	19.11	19.29	18.7	18.55	19.23	19.23
sample 4	17.69	17.7	18.99	19.56	18.97	19.07	19.35	19.51
sample 7	17	17.07	17.15	17.45	18.2	18.22	18.49	18.33
sample 8	17.33	17.17	17.18	17.56	18.74	18.5	18.6	18.4
sample 9	16.8	16.7	18.04	18.12	17.9	18.02	18.57	18.4
sample 10	16.53	16.8	17.38	17.62	17.65	17.66	18.32	18.5

## Sheet: Sputum data
	Sputum data				Experiment
Patient No.	Total cell/sputum	Squamous cell%	Leucocyte %	Non viable leucocyte %	Figure 1 Exp	Figure 2 Exp	Figure 3 Exp	Figure S1 Exp	Figure S2 Exp
					2 parallels	3 parallels	2 parallels	4 parallels	2 parallels
1	11.2x106	1	99	18.8		+	+
2	7.5x106	11.9	88.1	25			+
3	21.5x106	1.4	98.6	35.4	+	+	+	+	+
4	38x106	2	98	24	+	+	+	+	+
5	13x106	4	96	38			+
6	10x106	1	99	6.6			+
7	12.6x106	2.9	97.1	25.1	+				+
8	33x106	1	99	12.8	+	+		+	+
9	56x106	1.6	98.4	6.7	+	+		+	+
10	14.6x106	2.4	97.6	9.9	+	+		+	+
